# Supplementary material for: Traumatic Distress of COVID-19 and Depression in the General Population: Exploring the Role of Resilience, Anxiety, and Hope
Source: Int J Environ Res Public Health. 2021 Aug 11;18(16):8485. doi: 10.3390/ijerph18168485 (PMC8394400; doi:10.3390/ijerph18168485)
Supplement: Supplementary file 1 [file ijerph-18-08485-s001.zip]

Archive with 1 entries (1 files):
- ijerph-1300177-supplementary.pdf
